# Supplementary material for: Real-World Implementation of PRISMA-7 and Clinical Frailty Scale for Frailty Identification and Integrated Care Activation: A Cross-Sectional Study in Northern Italian Primary Practice
Source: J Clin Med. 2025 May 14;14(10):3431. doi: 10.3390/jcm14103431 (PMC12111854; doi:10.3390/jcm14103431)
Supplement: Supplementary file 1 [file jcm-14-03431-s001.zip]

Archive with 1 entries (1 files):
- jcm-3621949-supplementary.pdf
